# Supplementary material for: A novel endothelial-related prognostic index by integrating single-cell and bulk RNA sequencing data for patients with kidney renal clear cell carcinoma
Source: Front Genet. 2023 Mar 10;14:1096491. doi: 10.3389/fgene.2023.1096491 (PMC10036355; doi:10.3389/fgene.2023.1096491)
Supplement: Supplementary file 3 [file DataSheet1.xlsx]

## Sheet: Sheet1
Supplementary table 1. The endothelial-related genes。
SEMA3F
CD99
CYP26B1
TFPI
PLXND1
PDK4
SLC25A5
CCDC109B
POLR2J
KMT2E
RHBDD2
FBXL3
GDE1
CX3CL1
BAIAP2L1
TBXA2R
NOS2
CD79B
SCN4A
SELE
FMO3
MYLIP
CAMK1G
CYTH3
UQCRC1
SEMA3G
STAB1
SLC6A13
FYN
HIVEP2
PIK3C2A
CEP68
SEMA3B
EHD3
SLC25A39
ZMYND11
WWTR1
ATP1A2
PHLDB1
SNAI2
GPR124
PLEKHB1
SLC45A4
EHD2
VIM
PRKCH
B4GALT7
HMGB3
ARHGAP31
ARID4A
MAP2K3
VCL
TIMP2
FLT4
MFAP3
TLL1
RAI14
RAB27B
PARP3
CAPG
BARX2
EPHA3
PREX2
ARHGAP6
KITLG
PER3
LTBP1
ELN
DKK3
LAMC3
COL23A1
FOXN3
METTL24
NRIP2
KCNQ1
CBLN4
GALC
RC3H2
TRAF3IP2
SOAT1
PRDM1
TMCC3
ATP2B4
SLC2A3
HDAC7
LZTS1
GUCY1B3
LIMCH1
NGFR
CTSA
SLC12A2
FAR2
CHI3L2
CALCRL
ANKS1A
SLC9A3R2
TRAM2
SPEN
MYLK
SLK
TLE2
TIE1
EML1
KIF26A
MYO9A
KLF6
PPAP2A
PHKA1
PDZD4
ROCK1
HYAL2
PLEKHH3
MEF2A
INPP5A
ATP11A
RASGRP2
MAST4
GPR116
ABCC9
RORA
TGFBR3
LRP6
PFN2
NDST1
ASNS
NCK2
MAP4K4
MGAT4A
RPS6KA2
VASH1
LMCD1
TRIP13
TRIB2
CYBRD1
LIMS2
LNX1
ALDH3A2
HMMR
STK10
MRVI1
SCARB1
FERMT2
IGF2BP2
FRY
NOTCH3
TEAD2
ATP2A3
NTN4
NUAK1
ZNF532
SCARF1
SEMA3C
RASAL2
VPS9D1
FSCN1
MOCOS
RBMS2
PLXNA2
MCAM
STXBP2
DGKD
RARB
UBE2T
IL4R
ITGA8
MAP2
EDN1
ITM2A
TP53INP2
FKBP7
LXN
TNS1
RAPGEF3
SCGN
SMARCA2
MID2
COL5A3
MEF2C
PCDHB4
ATP8B1
SEMA5B
ITGB5
ZNF671
CD82
MECOM
WDFY1
OVGP1
FOLH1
EPDR1
FTL
ADAMTS2
CETP
MMP2
TXNDC16
NID2
AURKA
RFX2
ASAP3
REM1
TPX2
EPB41L1
SLC15A1
DOCK9
COQ9
PPP1R13B
SMOX
SLC23A2
HEPH
BIRC5
NDUFB2
IRAK3
EFNB1
PLEKHG2
ITGA6
RAPGEF4
NLRP1
ANGPT2
CD200
DPYSL2
TGFB2
FMO2
SH2D3C
TBC1D2
TPSD1
SIRT1
PCSK5
ABLIM1
NRP1
PALMD
TSPAN15
CIRBP
MISP
PALM
ARVCF
SUSD2
GGT5
PPM1F
MFNG
TTC28
CENPM
SLC5A4
KDELR3
TIMP3
SUN2
RASD2
CBX7
PDGFB
RBFOX2
MYH9
CERK
KHNYN
SOS2
NIN
RIN3
SUSD6
TRIP11
ARHGAP5
NFKBIA
NFATC4
GSS
PYGB
SGK2
MYBL2
C20orf24
SLC17A9
ARFGAP1
EEF1A2
RASSF2
CCM2L
MYL9
JAG1
E2F1
PPP1R16B
DNTTIP1
SMAD7
MID1
BMX
FLT1
RGCC
DGKH
MEDAG
TSC22D1
LYRM1
MMP15
FA2H
WFDC1
CRISPLD2
FOXF1
CLCN7
HAGHL
FAM173A
PIEZO1
HERC1
RASL12
EHD4
TJP1
RIPK2
PLAT
WISP1
TSTA3
PYCRL
GSR
ARHGEF10
MCM4
FCGRT
PLEKHJ1
LYL1
NOVA2
ASF1B
SYDE1
TGFB1
DENND3
CLEC11A
LPPR2
RASIP1
ARRDC2
TMEM147
HAMP
ERF
DLX5
DFNA5
CAV1
MET
TSPAN12
CPED1
GRB10
ABHD11
GARS
EPHB6
TSPAN13
STAG3L4
CLIP2
LIMK1
CORO2A
ASPN
ECM2
LHX6
ENG
PLGRKT
NCS1
CA9
RGP1
MPDZ
RAPGEF1
NPDC1
PDLIM1
PALD1
UNC5B
C10orf54
SPOCK2
ACTA2
NPM3
SH3PXD2A
EBF3
SMC3
UBE2S
ZMIZ1
PPIF
2022-09-04
ENO3
RASD1
ICAM2
ABI3
PPP1R9B
SGCA
EFNB3
FAM20A
CDR2L
PMP22
UNC119
INPP4B
GAB1
CPE
SH3D19
RAPGEF2
KLHL5
HTATIP2
ZBTB16
NRXN2
CCND1
ARHGEF17
GALNT18
NDUFS8
VWF
PPFIBP1
MVK
TNS2
ELK3
FOXM1
SH2B3
MANSC1
ACAD10
CDKN1B
OAS2
MGP
ARHGDIB
RERGL
CHPT1
SPSB2
LDHB
COX6A1
COL12A1
NEDD9
SERINC1
TPD52L1
NCOA7
FAM65B
SASH1
PPARD
KCTD20
FHL5
HECA
PHACTR2
QKI
MDFI
SMOC2
GLTSCR1L
SRF
TMEM30A
VEGFA
BTN2A1
LAMA4
FAM46A
SEMA5A
GHR
HBEGF
SPARC
PCDHB15
RASGRF2
NPR3
FAM172A
ST8SIA4
GNPDA1
PCDH12
FGF1
LIFR
DPYSL3
PDGFRB
STC2
PCCB
HES1
ECT2
GNAI2
FRMD4B
EFCC1
PLSCR4
MAPKAPK3
SLC4A3
KCNIP3
STEAP3
TFCP2L1
ITGA4
REEP6
CLIP4
SPTBN1
EFHD1
EHBP1
HSPE1
HPCAL1
PLEKHB2
PRKD3
DARS
PLCL1
SLC1A4
EPAS1
SPR
EPHA4
DHCR24
ERRFI1
RHOU
MEF2D
FBXO2
IVNS1ABP
WLS
MRPS15
NID1
SIPA1L2
RLF
AKT3
LPHN2
IGSF21
CDK18
ECE1
ID3
CDC20
ATP6V0B
PIK3R3
SLC19A2
CNN3
NEK2
CENPF
CTSD
STAG1
KLF7
C1orf54
FILIP1
SGIP1
PHF3
CTGF
TCF21
SLC16A7
FOXO3
CASQ2
ABCG2
RARRES1
KLF12
PCDH17
CCND2
KLF9
C2orf40
C1orf198
YLPM1
PGF
IRF2BPL
LTBP2
TGFB3
LGALSL
CNRIP1
MXI1
DUSP1
TEK
PLEKHG1
MYCT1
ARAP3
PCDHB10
EGR1
GLT8D2
SOCS2
SORBS3
PTK2B
LYPLA1
RDH10
TBX2
KCNJ8
ZSCAN18
ZNF211
POPDC2
CXCR4
GTF3A
FAM213A
WIPF3
INHBA
FKBP9
ARL4A
RAMP3
CALD1
CISD1
MED13L
PKN1
ZC3H13
NR4A1
PDE1B
HJURP
KCNJ2
PFKFB2
MXD4
CKS2
FAM124B
PI3
SLPI
PREX1
SDC4
NCOA3
ATP5E
PLCG1
TOX2
SNAI1
PMEPA1
BCAS4
MOCS1
COL21A1
CPNE5
AHNAK
SH3TC1
GOT2
RAP2A
EFNB2
TMEM255A
BMP4
PAX8
TRIP10
FOSB
CD93
RBCK1
NECAB3
ID1
MCF2L
IGFLR1
COX6B1
THRA
FRMD8
AHDC1
TIMM17B
RHOJ
AVPR2
ARMCX1
EDN2
PTPRB
KLF2
F2RL3
UQCR11
FBXL16
MACF1
PNKD
GNG11
HIP1
PTPN12
STEAP4
GNAI1
ZFP36
KDR
ASPHD2
A4GALT
CDC42EP1
APOL3
APOL2
DOCK4
ATP6V1F
PODXL
STRIP2
LRRC4
IRF5
LRRC17
MRPS12
MYO1B
HOXD9
HOXD10
TMOD2
DLL4
TXNDC17
ATP1B2
SLC44A2
AP1M2
MTUS1
ADCY4
BCL2L2
AJUBA
EGLN3
RNASE1
SEC14L1
CDKN1C
TMEM8A
SHC2
KCNA5
STARD8
SH3BP4
DOCK6
CNN1
EXOC3L2
APOE
APOC1
PLVAP
USHBP1
FCHO1
KLHDC7B
PXDN
LSM4
HRC
ZBTB46
SAMD10
GMFG
SYNE1
COX4I2
HIGD1B
GINS2
COX7B
IDO1
MRPS25
SH3BP5
RFTN1
GALNT15
GFPT2
AOC3
RAMP2
ANO1
TMEM204
MAP1B
RARA
RAI2
MCCC2
CHSY1
ZSWIM4
NUP210
PER2
CARD6
KDM6B
DLG4
MATN2
HSPA12B
BTBD3
NES
SYT11
NASP
CHRM3
MPRIP
PIK3C2B
POSTN
STARD13
RARRES3
MYH11
PDZD2
GIMAP6
GIMAP4
TMTC1
SWAP70
LYVE1
AMPD3
MICAL2
RNF122
NUMB
LOXL2
CCNB1
IRAK2
MEIS2
SORT1
NGF
FKBP11
TMEM106C
KIDINS220
ROCK2
SAA2
IL6ST
NAV1
CABLES1
EMP1
LRP4
CDCA8
CYP2J2
APLNR
COL4A2
ETS1
APC
NREP
PSAT1
TBX3
CCDC64
CD36
HILPDA
LMO2
ITGA7
PPP1R1A
TROAP
HEY2
PKIB
PRADC1
DYSF
CPM
FHOD1
FAM129A
LAMC1
ITM2C
THSD1
LRCH1
SPRY2
EDNRB
RCBTB2
RAPGEF5
ADAMTS7
ABHD17C
NDUFB5
SKIL
HLX
GYPC
LRRC8A
KLF4
FAM129B
DAB2IP
STXBP1
ANGPTL2
ZNF189
ENPP2
MYC
NOV
IL33
POLR1E
RNF38
TLN1
DNAJB5
SLC22A23
UQCC2
HMGA1
NRM
FGFBP2
ARRB1
LRRC32
MRPL15
SULF1
TRPC6
FXYD6
THBS1
ITGA11
ITPKA
UACA
SEMA6D
BCAR3
GIPC2
ARHGAP29
ADCY3
CALHM2
CEP55
ENTPD1
ATIC
NAB1
HECW2
SSFA2
MMRN1
PDE5A
CNOT6L
ENPEP
INHBE
PHLDA1
DUSP6
SDSL
FAM222A
ACVRL1
MBNL2
SSTR1
CDH24
FRMD6
JDP2
FBLN5
GCNT3
MESDC1
MFGE8
TGFB1I1
CDR2
CLEC18B
CPNE2
KIFC3
CDH13
KSR1
OSBPL1A
NPC1
SLC14A1
TTYH2
PMAIP1
MIEN1
IGFBP4
IFITM3
COL6A2
APP
CBLC
SLC6A3
ZNF614
EPHA2
EVA1B
MAP3K6
FCN3
HSPG2
CYR61
TINAGL1
KIF2C
CTTNBP2NL
ITGA10
RGS5
ABL2
HMCN1
RGL1
ANXA9
SEMA6C
ATP8B2
ADAM15
SLC27A3
KCNN3
RIT1
SDE2
ITPKB
CDC42BPA
REN
SOX13
RHOB
ATP6V1C2
MALL
RALB
FAM171B
ACKR3
CTDSP1
RBMS3
CSRNP1
ITGA9
IQSEC1
PTPRG
LRIG1
COL8A1
BOC
AGTR1
LPP
SLC10A6
CCNA2
PLK2
BHMT
ARHGAP26
N4BP3
FAM50B
GFOD1
SLC17A4
DAAM2
PNRC1
ARHGAP18
ABRACL
CDCA5
MDH2
DENND2A
TMEM47
MSN
SLC16A2
CXorf36
CHST7
EBP
ZNF711
DIAPH2
FATE1
CSGALNACT1
PXDNL
TACC1
PPAPDC1B
LACTB2
NDUFB9
NFIB
CDKN2B
ZNF462
STOM
GSN
PTGES
LCN2
NOTCH1
ZEB1
ITPRIP
ADM
PAMR1
PTPRJ
SERPINH1
ST14
EML3
ESAM
MPZL2
TAGLN
CDC42EP2
KLRF1
CLEC1A
ITGB1
ARID5B
LATS2
LPHN3
HNMT
VEGFC
CCDC102B
PRSS23
DOCK1
IL18
FOXO1
CRIM1
CACNA1C
MAT1A
TWF1
MAGI1
ANKRD50
CCDC3
FRMD4A
EDNRA
MFSD6
RNF144A
ASAP2
FLI1
KCNE4
PTPN14
MGAT5
SETBP1
TCF7L1
GUCY1A2
SPARCL1
GJA1
RASGRP3
ANKRD22
HHEX
UTRN
PTPRK
STK32B
MR1
CLGN
BMP6
RASSF3
FAM49B
ASAP1
RMND5A
LURAP1L
KCTD15
MCOLN2
DDAH1
THY1
ANKH
ROBO4
NRGN
ANGPT1
PITPNC1
PRKCA
ENPP3
UCHL1
PGM5
ATP5G3
SORBS2
JAM2
ADAMTS1
ADAMTS5
FGD5
APCDD1
PIEZO2
KLF10
PTPRN2
CDK19
DBI
RNF20
ELMO1
SLC26A2
CLIC2
ELMSAN1
GNA14
ADAMTSL3
SLC28A1
TSPAN7
PCDH1
GDF6
HKDC1
AIFM1
ZFYVE9
SLC6A1
TIMP4
FZD1
CCNB2
AFAP1L1
TSC22D3
ERG
ETS2
TSPAN18
ZNF618
ACAN
CABP1
SKI
RHPN1
TMSB15A
WASF2
ABHD3
GPRASP2
AUTS2
SHROOM4
TSPAN33
CD1D
EDA
PINK1
ADAMTS4
CACHD1
STC1
CSRP1
ATP5G1
RCAN1
CCDC24
CBR1
ACE
EFCAB14
TPPP3
PTGIR
CPAMD8
CCDC58
TFF3
PDE9A
PDXK
RALGDS
PKN3
TLCD1
LMNA
IER2
RECQL4
MGAT4B
SCGB3A1
YDJC
FBXO27
BDH1
PLXDC1
CYGB
ZNF577
ITGA5
FMNL3
RACGAP1
GRASP
SPC24
BCL6B
SNRNP25
ADCY9
LRP5
TAL1
ACOT11
PPAP2B
SEPN1
JAK1
RAVER2
RBP7
FBLIM1
KIAA1522
ALPL
NFIA
DNAJB4
ELTD1
GBP4
DDR2
PEA15
OLFML2B
KLHDC9
DENND2D
IER5
SNED1
C1orf115
KLHDC8A
HAAO
FAM84A
KCNJ3
FRZB
ACTG2
SGCB
NOSTRIN
INHBB
MSX1
CDC42EP3
S100A11
ARHGAP25
TGFA
CCNYL1
ANTXR2
EOGT
APOA1BP
FSTL1
LMOD1
IGFBP7
ADORA1
TGFBR2
FBLN2
NFASC
SERPINI1
SUCLG1
AIM2
ADAMTS9
DNASE1L3
APBB2
CPA3
TM4SF18
SNRK
CDCP1
CLEC3B
GRIK3
LIPH
HEYL
TKT
MFI2
EMCN
SPRY1
APEH
DUSP7
GUCY1A3
FAM198B
NPY1R
ITGA2
EDIL3
ESM1
EBF1
UQCRQ
PTTG1
KCNK5
HEY1
ZNF704
COL1A2
SOX17
DLC1
TMEM184A
NOS3
FASTK
COX6C
GEM
ZHX1
MELK
CLDN2
ZCCHC24
PGM2L1
RPL36AL
C10orf10
VSTM4
HPRT1
FAM69B
KIAA1462
NDRG2
ARHGEF40
BTNL9
SALL2
ANKRD2
ARHGAP42
MOAP1
CLMN
ABTB2
AMOTL1
HTRA1
SPRED1
GPR176
JAM3
GPT2
FBN1
ASPG
PCBD1
CLMP
CYYR1
APBB1
TAF10
DCHS1
KIAA0355
ACSM1
SLFN5
ZNF667-AS1
C16orf45
KIAA0101
RBPMS2
PLK1
MAPRE2
EVA1C
FAM102A
ACSF2
C15orf39
GPRC5B
TBC1D2B
IGF2
MYO5B
OR51E2
CA4
TPM4
MIDN
CDT1
TUBA1C
CDC42EP5
PPP1R14A
DAPK3
SEMA6B
MFSD3
C19orf48
ANGPTL4
HID1
TMEM88
TK1
CTNNB1
PBK
NT5DC2
FAM107A
FILIP1L
MFSD2A
DTYMK
MLKL
CMAHP
RAB31
TNXB
SDPR
COL3A1
LDLRAD4
TMEM208
SEMA4C
ATOH8
SLC35G2
PXDC1
UQCRFS1
PARM1
AFAP1L2
MN1
EFNA1
KCNAB1
SHE
NPR1
HTRA4
CLIC4
SLC38A11
ZEB2
PCBP1
ANTXR1
LUZP1
BUB1
LDB2
RAC3
LINGO1
CSGALNACT2
ROBO1
P2RY1
TM4SF1
KLF13
PUSL1
ADRA1B
GLB1
CMTM8
FABP4
B3GNT2
FOS
SMAD1
DCLK2
CTA-313A17.2
ELOVL6
TMEM133
HOXB9
AKAP13
HTRA3
FOXN2
CYTL1
GSTA4
PDGFD
S1PR1
SOX7
INSR
GIMAP8
ATP6V0E2
SOCS5
NETO2
JUNB
APLN
PDE7B
MCC
LRRC8C
BCL2L1
NMUR1
CLSTN1
ENC1
PLEKHG5
TCEA2
BCL2
RRM2
PRND
JMJD1C
SYNPO
LAMB2
KLF11
CYCS
FRMD3
ID4
TPSAB1
RCAN2
SYNPO2
PDE3A
RND1
RARG
CES3
EGFL7
MIR4435-1HG
ADCY5
MMRN2
ZBTB21
SAA1
PTPRM
PEAK1
CSPG4
SNX33
HEG1
JUP
SPTBN2
GOLIM4
USMG5
NRROS
CD34
MSRB3
SELP
IL20RB
SLCO2A1
B4GAT1
C4orf32
FZD4
CD248
YIF1A
P2RY14
FUT1
UBE2C
MARCKSL1
YPEL2
DDIT3
CTDSP2
CHST1
TP53I11
ZNF25
LPL
KCNE3
CCDC85B
TMEM70
RMI2
NR2F1
HOXD8
A2M
YES1
CLEC14A
GNG7
RNF152
MYO1D
FOXL1
FOXC2
C8orf4
C8G
LY6H
ACER2
SCN4B
TALDO1
CASKIN2
HIC1
NAP1L5
GPR4
PTRF
ZBED2
ATOX1
MYOZ1
ZNF354C
ZNF366
PARD6G
KDELC2
COX14
CTXN1
THBD
COX5A
CPNE7
ADORA2A-AS1
RNF186
APOLD1
AURKB
EXOC3L1
PER1
GIMAP7
LDLRAD3
GATA2
EGR3
VWA1
FJX1
CDC42EP4
ZBTB42
APOBEC3B
FOXS1
CDH5
MYADM
GIPC3
ZNF154
TSHZ1
EXOC3
TDRP
F2
MB21D2
SSTR2
S1PR5
ZDHHC20
OR51E1
ST20
F2R
POLR2A
ZNF467
C6orf223
GPR3
RELL1
CHST15
IDH2
FAM89A
P2RY8
SYNM
BGN
FES
C2orf82
PLCB1
TSKU
CRIP2
COL18A1
TCEAL7
GJC1
PYCR1
CAMK1D
GAS6
RP5-1120P11.4
BCOR
FHL3
SETD3
FBXL7
TANGO2
FAM167B
FAM101B
OPCML
LHFP
OLFML1
FAM162B
KIRREL
IQGAP3
TOB2
SMTN
ST6GALNAC3
UQCR10
CLDN5
PGP
IRAK1
PRKD1
ZDHHC23
SLIT3
PKP3
MAML2
PTP4A3
TMEM255B
BEX5
TMEM173
PDE4B
OR7E14P
2022-09-05
SMIM10
APOO
PRR16
JAG2
NDUFA6
F8
CIB1
MANEAL
ADSSL1
FAM43A
IFITM2
IL3RA
ARL15
SOCS1
TNFAIP8L1
MAPK11
PRKG1
NR2F2
OLFML2A
FAM212A
PBX1
NDUFA4L2
PRAME
IFIT1
SLC52A2
PCYT2
IFITM1
KLHDC8B
RASA3
RXRA
NUDT17
CYP4X1
GNG2
RGS7BP
2022-09-10
PDE2A
TNFRSF4
MAPT
C1QL4
ZNF395
KANK3
EMID1
C3orf70
GCNT1
DYNC2H1
BCAM
C11orf96
KCNJ11
COL4A1
GJA4
PRR13P5
MAGEH1
SPRY4
TRPV2
GABRD
PEAR1
TMEM220
COL14A1
DNER
C11orf95
HES4
COL25A1
ZBED6CL
NDUFA4
APOD
LITAF
PLAC9
HN1
PCDH18
FAT4
ZNF471
GIMAP5
EPHB4
RFX8
AFAP1
CACNA1H
TCF4
TLE1
MAML3
ARID5A
KIAA1211L
ARHGEF12
FLNA
FUT11
SERTAD1
ANXA6
KIAA1671
DYNC1H1
CH17-340M24.3
FAM110D
TPSB2
KANK2
SVIL
PELI1
DACT3
ADARB1
GSTK1
PDGFA
HOXA4
ENTPD6
ENPP1
ZNF615
SPTAN1
ADAMTSL2
FAM49A
C1orf122
CHSY3
SULT1C2
TMEM116
SPRED2
NRARP
TPM2
SH3BGRL2
ATL1
PLN
CTNND1
ARC
CCDC69
KLHL9
TUSC1
GLMP
DLL1
CDC42BPB
RCSD1
RASSF9
ZNF521
PNP
SUCNR1
UBE2J1
GJC2
ARHGEF15
RUSC2
GRK5
TBKBP1
MIR126
RNU5B-4P
INF2
C1orf53
CENPW
SOX18
GGTA1P
BMPR2
BRD2
COL5A2
COL15A1
NOTCH4
PBX2
LAYN
HLA-E
TBC1D8
CASC10
GPR20
LRRC10B
PSENEN
NT5M
PRR13
NYNRIN
Y_RNA.493
MIR10B
MIR27A
MIR196A1
STK38L
ACKR1
KLHL23
GIMAP1
LBH
NCKIPSD
S1PR3
SLC35F6
EMP2
CSNK1E
ITGA1
LINC00887
ALG3
ANG
NEURL1B
HMGN2P15
NPEPL1
WI2-1896O14.1
FAM19A5
VAMP2
EBF2
SLC12A8
C3orf36
RNU4-47P
NSUN5P1
EPB41L4A-AS1
LINC01117
RP11-535M15.1
C17orf89
TMEM233
OSTM1-AS1
SFTA1P
AP001626.1
RP4-575N6.4
ELFN1
HAGLROS
RP11-397G17.1
COX6A1P2
RP1-28O10.1
RP11-543D5.1
AC108463.2
C1orf233
AC147651.5
AC073850.6
LINC01508
SEMA3B-AS1
AC067959.1
GPX1
AC068580.6
ANKRD65
C12orf75
LINC00961
RP11-693N9.2
KIAA0040
AP001625.6
AF064858.8
AP001189.4
ZNF853
B3GNT9
GS1-124K5.4
RP13-152O15.5
RGL2
AF064858.10
AC073257.2
RP5-1120P11.1
AF064858.11
AP001046.5
NME1
TNFSF12
SMKR1
AQP1
PLCXD2
ATP5J2
INMT
ADAMTS9-AS2
VWFP1
PLEKHO2
HOXB-AS4
GNG10
STON1
TUBA4B
IFITM10
CTD-2377D24.6
NUDT16P1
RP11-768F21.1
CTD-2023M8.1
TMEM150C
ECSCR
RP11-133F8.2
GBA3
RP11-677M14.3
SHANK3
RP11-100L22.1
RP11-798K23.5
RP13-582O9.5
PTP4A2P2
PABPC4L
RP11-395G23.3
RP11-672A2.4
SAA2-SAA4
RP11-736K20.5
TRIL
USP30-AS1
RP11-598F7.6
RP11-599J14.2
RP11-598F7.5
RP11-783K16.5
KIAA1147
MGAM
RP11-620J15.3
CHURC1
PDF
RP5-1021I20.2
HIF1A-AS2
RNASE4
SMIM6
INAFM2
RP11-30K9.5
RP11-356M20.1
RP11-588K22.2
MRC1
FTLP14
RP11-49I11.1
RP11-363E7.4
WFDC21P
RP11-303E16.2
RP11-389C8.2
RP4-584D14.7
PECAM1
RP11-21L23.2
CTD-3064M3.3
CTC-523E23.1
MRPL12
IKBKE
GJA5
RP11-361L15.4
LINC01532
AC006126.4
PCAT19
TBX2-AS1
RP11-322E11.5
RP11-13J10.1
RP11-73M18.10
RP11-338N10.3
RP11-380L11.4
RP11-92C4.6
LINC01235
CTC-523E23.11
MMP28
LIX1L
AC093668.2
RP11-91J19.3
RP11-54O7.17
DOC2B
CTA-384D8.35
RP11-357H14.17
RP13-1016M1.2
RP11-286H15.1
RP11-302L19.3
RP11-131L23.2
ADRA2B
RP11-12G12.7
RP11-49I11.4
SGK223
ARHGAP23
CH507-42P11.8
CCL14
DACH1
PCGF2
MARCKS
GPIHBP1
RP11-775C24.5
CTD-2562J17.6
RP11-1072A3.3
RP4-635A23.6
LA16c-380F5.3
RP11-736K20.4
AC009336.1
SPRY4-IT1
