# Supplementary material for: A novel endothelial-related prognostic index by integrating single-cell and bulk RNA sequencing data for patients with kidney renal clear cell carcinoma
Source: Front Genet. 2023 Mar 10;14:1096491. doi: 10.3389/fgene.2023.1096491 (PMC10036355; doi:10.3389/fgene.2023.1096491)
Supplement: Supplementary file 4 [file DataSheet2.xlsx]

## Sheet: Sheet1
Supplementary table 2.The differentially expressed genes between endothelial cell and other microenvironment cells.
WFDC2
CXCL14
RAMP3
UMOD
RBP5
CLDN3
FOLR1
CDH5
TM4SF18
EFEMP1
ELTD1
MALL
KRT19
ANGPTL4
CAV2
TSPAN12
S100A16
SPARCL1
TENC1
TIMP3
CLDN5
TM4SF1
NFIB
BCAM
ANXA3
C10orf10
PTPRB
MMP7
GDF15
MMRN2
IGFBP5
SLC3A1
NOSTRIN
RARRES2
S100A1
HPN
PDZK1IP1
MCAM
COX7A1
CALD1
VWF
CRYAB
NNMT
PLVAP
WWTR1
RAMP2
EDN1
PLAT
ADIRF
SDPR
TGM2
SPARC
TMEM52B
IGFBP4
PTRF
CP
HSPG2
CLU
EGFL7
MPZL2
MGP
EPAS1
NDUFA4L2
LIMS2
IGFBP7
HYAL2
NGFRAP1
HILPDA
PTGDS
GPX3
SPP1
FN1
DEFB1
CCND1
CD59
CYB5A
APP
CYP1B1
RNASE1
SPTBN1
FXYD2
PDLIM1
PPAP2A
IFI27
COL18A1
CD24
GNG11
NDRG1
CYSTM1
TMEM176A
IGFBP3
CRIP2
SERINC2
RGS5
CRIM1
VEGFA
MT1E
HEG1
SELM
GSTM3
DSTN
CD151
PTTG1IP
PRSS23
S100A13
PEBP1
HSPB1
BNIP3
TMEM176B
HDLBP
TPM1
LDHA
CRYZ
ADM
ENG
ATP1B1
GAPDH
DDIT4
SH3BGRL3
PKM
GSN
PFN1
IFITM3
ANXA4
ENO1
S100A4
DUSP1
VIM
MIF
MT2A
PECAM1
CD74
CTSS
SERPINA1
FCER1G
